# Supplementary material for: Free and Immobilized Cells of Torulaspora delbrueckii and Lachancea thermotolerans in Sparkling Wine: Innovative Application in Secondary Bottle Fermentation
Source: Foods. 2025 Aug 28;14(17):3007. doi: 10.3390/foods14173007 (PMC12428465; doi:10.3390/foods14173007)
Supplement: Supplementary file 1 [file foods-14-03007-s001.zip]

Archive with 1 entries (1 files):
- foods-3831804-supplementary.pptx
